# Supplementary material for: Systematic Analysis of Zinc Finger-Homeodomain Transcription Factors (ZF-HDs) in Barley (Hordeum vulgare L.)
Source: Genes (Basel). 2024 May 1;15(5):578. doi: 10.3390/genes15050578 (PMC11120690; doi:10.3390/genes15050578)
Supplement: Supplementary file 1 [file genes-15-00578-s001.zip › Table S2.xlsx]

## Sheet: Sheet1
Table S2. ZF-HD proteins used in the phylogenetic tree construction.
Species	Gene Name	Gene ID
Hordeum vulgare	HvZF-HD1	HORVU1Hr1G091470
Hordeum vulgare	HvZF-HD2	HORVU2Hr1G075950
Hordeum vulgare	HvZF-HD3	HORVU3Hr1G096990
Hordeum vulgare	HvZF-HD4	HORVU4Hr1G008360
Hordeum vulgare	HvZF-HD5	HORVU4Hr1G015250
Hordeum vulgare	HvZF-HD6	HORVU5Hr1G045580
Hordeum vulgare	HvZF-HD7	HORVU5Hr1G065740
Hordeum vulgare	HvZF-HD8	HORVU5Hr1G069730
Arabidopsis thaliana	AtZF-HD1	AT1G14440
Arabidopsis thaliana	AtZF-HD10	AT5G15210
Arabidopsis thaliana	AtZF-HD11	AT5G39760
Arabidopsis thaliana	AtZF-HD12	AT5G42780
Arabidopsis thaliana	AtZF-HD13	AT5G60480
Arabidopsis thaliana	AtZF-HD14	AT5G65410
Arabidopsis thaliana	AtZF-HD2	AT1G14687
Arabidopsis thaliana	AtZF-HD3	AT1G69600
Arabidopsis thaliana	AtZF-HD4	AT1G75240
Arabidopsis thaliana	AtZF-HD5	AT2G02540
Arabidopsis thaliana	AtZF-HD6	AT2G18350
Arabidopsis thaliana	AtZF-HD7	AT3G28920
Arabidopsis thaliana	AtZF-HD8	AT3G50890
Arabidopsis thaliana	AtZF-HD9	AT4G24660
Arabidopsis thaliana	AtMIF	AT1G18835
Arabidopsis thaliana	AtMIF1	AT1G74660
Arabidopsis thaliana	AtMIF2	AT3G28917
Brachypodium distachyon	BdZF-HD1	BRADI_1g10610v3
Brachypodium distachyon	BdZF-HD10	BRADI_4g32580v3
Brachypodium distachyon	BdZF-HD11	BRADI_4g40270v3
Brachypodium distachyon	BdZF-HD12	BRADI_5g10470v3
Brachypodium distachyon	BdZF-HD2	BRADI_1g73013v3
Brachypodium distachyon	BdZF-HD3	BRADI_2g14927v3
Brachypodium distachyon	BdZF-HD4	BRADI_2g44540v3
Brachypodium distachyon	BdZF-HD5	BRADI_3g37040v3
Brachypodium distachyon	BdZF-HD6	BRADI_3g38430v3
Brachypodium distachyon	BdZF-HD7	BRADI_3g52837v3
Brachypodium distachyon	BdZF-HD8	BRADI_4g21160v3
Brachypodium distachyon	BdZF-HD9	BRADI_4g30240v3
Brachypodium distachyon	BdMIF1	BRADI_3g37043v3
Brachypodium distachyon	BdMIF7	BRADI_4g43960v3
Oryza sativa	OsMIF1	Os09t0414500
Oryza sativa	OsMIF2	Os11t0128300
Oryza sativa	OsMIF3	Os12t0124500
Oryza sativa	OsZF-HD1	Os01t0635550
Oryza sativa	OsZF-HD10	Os09t0466400
Oryza sativa	OsZF-HD11	Os11t0243300
Oryza sativa	OsZF-HD12	Os12t0208900
Oryza sativa	OsZF-HD2	Os02g0706600
Oryza sativa	OsZF-HD3	Os03t0718500
Oryza sativa	OsZF-HD4	Os04t0434500
Oryza sativa	OsZF-HD5	Os05t0579300
Oryza sativa	OsZF-HD6	Os06t0337200
Oryza sativa	OsZF-HD7	Os08t0438400
Oryza sativa	OsZF-HD8	Os08t0479400
Oryza sativa	OsZF-HD9	Os09t0414600
Zea mays	ZmMIF1	Zm00001d020459
Zea mays	ZmMIF2	Zm00001d023289
Zea mays	ZmMIF3	Zm00001d044662
Zea mays	ZmMIF4	Zm00001d050452
Zea mays	ZmMIF5	Zm00001d023286
Zea mays	ZmZF-HD1	Zm00001d005757
Zea mays	ZmZF-HD10	Zm00001d005931
Zea mays	ZmZF-HD11	Zm00001d039116
Zea mays	ZmZF-HD12	Zm00001d013409
Zea mays	ZmZF-HD13	Zm00001d032175
Zea mays	ZmZF-HD14	Zm00001eb041290
Zea mays	ZmZF-HD19	Zm00001d041780
Zea mays	ZmZF-HD2	Zm00001d049000
Zea mays	ZmZF-HD3	Zm00001eb168120
Zea mays	ZmZF-HD4	Zm00001d051573
Zea mays	ZmZF-HD5	Zm00001d003645
Zea mays	ZmZF-HD6	Zm00001d020460
Zea mays	ZmZF-HD7	Zm00001d009674
Zea mays	ZmZF-HD8	Zm00001d031840
Zea mays	ZmZF-HD9	Zm00001d050443
