# Supplementary material for: Systematic Analysis of Zinc Finger-Homeodomain Transcription Factors (ZF-HDs) in Barley (Hordeum vulgare L.)
Source: Genes (Basel). 2024 May 1;15(5):578. doi: 10.3390/genes15050578 (PMC11120690; doi:10.3390/genes15050578)
Supplement: Supplementary file 1 [file genes-15-00578-s001.zip › Table S3.xlsx]

## Sheet: Sheet1
Table S3. Synteny analysis of ZF-HD genes between barley and four species (Arabidopsis, rice, maize and soybean).
Gene Name	Gene ID (Barley)	Gene ID (Soybean)	Gene ID (Rice)	Gene ID (Maize)
HvZF-HD1	HORVU1Hr1G091470.1		Os0579300-01	Zm1d039116
HvZF-HD2	HORVU2Hr1G075950.1		Os0434500-00	Zm1d003645
HvZF-HD4	HORVU4Hr1G008360.1	Gm-KRH48720	Os0718500-00	Zm1d033791, Zm1d013409
HvZF-HD5	HORVU4Hr1G015250.6		Os0243300-01	Zm1d049000
HvZF-HD6	HORVU5Hr1G045580.1		Os0128300-01, Os0124500-01	Zm1d023286, Zm1d044662, Zm1d052395
HvZF-HD7	HORVU5Hr1G065740.1		Os0438400-01, Os0414600-02	Zm1d032175, Zm1d005757, Zm1d020460
HvZF-HD8	HORVU5Hr1G069730.1		Os0479400-01, Os0466400-01	Zm1d031840, Zm1d005931, Zm1d020774
