# Supplementary material for: Systematic Analysis of Zinc Finger-Homeodomain Transcription Factors (ZF-HDs) in Barley (Hordeum vulgare L.)
Source: Genes (Basel). 2024 May 1;15(5):578. doi: 10.3390/genes15050578 (PMC11120690; doi:10.3390/genes15050578)
Supplement: Supplementary file 1 [file genes-15-00578-s001.zip › Table S4.xlsx]

## Sheet: Sheet1
Table S4. Cis-elements analysis of the promoters of HvZF-HD genes.
Gene Name	Cis-element Name	Cis-element Start	Cis-element End	Cis-element Function
HvZF-HD1	O2-site	1815	1824	Growth and development related element
HvZF-HD3	TGA-element	475	481	Growth and development related element
HvZF-HD3	TGA-element	811	817	Growth and development related element
HvZF-HD3	TGA-element	1018	1024	Growth and development related element
HvZF-HD3	CAT-box	1957	1963	Growth and development related element
HvZF-HD4	TGA-element	759	765	Growth and development related element
HvZF-HD4	TGA-element	1674	1680	Growth and development related element
HvZF-HD5	circadian	80	89	Growth and development related element
HvZF-HD5	O2-site	139	147	Growth and development related element
HvZF-HD6	GCN4_motif	445	452	Growth and development related element
HvZF-HD6	GCN4_motif	1027	1034	Growth and development related element
HvZF-HD7	TGA-element	956	962	Growth and development related element
HvZF-HD8	O2-site	802	811	Growth and development related element
HvZF-HD8	CAT-box	485	491	Growth and development related element
HvZF-HD1	ABRE	166	172	Hormone response element
HvZF-HD1	ABRE	167	172	Hormone response element
HvZF-HD1	ABRE	276	281	Hormone response element
HvZF-HD1	ABRE	1069	1074	Hormone response element
HvZF-HD1	ABRE	1816	1821	Hormone response element
HvZF-HD1	CGTCA-motif	1818	1823	Hormone response element
HvZF-HD1	TGACG-motif	1818	1823	Hormone response element
HvZF-HD1	GARE-motif	420	427	Hormone response element
HvZF-HD2	ABRE	64	69	Hormone response element
HvZF-HD2	ABRE	355	360	Hormone response element
HvZF-HD2	ABRE	1052	1058	Hormone response element
HvZF-HD2	ABRE	1053	1058	Hormone response element
HvZF-HD2	ABRE	1058	1063	Hormone response element
HvZF-HD2	ABRE	1337	1343	Hormone response element
HvZF-HD2	ABRE	1338	1343	Hormone response element
HvZF-HD2	ABRE	1400	1410	Hormone response element
HvZF-HD2	ABRE	1402	1407	Hormone response element
HvZF-HD2	ABRE	1441	1447	Hormone response element
HvZF-HD2	ABRE	1442	1447	Hormone response element
HvZF-HD2	ABRE	1474	1480	Hormone response element
HvZF-HD2	ABRE	1475	1480	Hormone response element
HvZF-HD2	TGACG-motif	1056	1061	Hormone response element
HvZF-HD2	TGACG-motif	1308	1313	Hormone response element
HvZF-HD2	TGACG-motif	1510	1515	Hormone response element
HvZF-HD2	CGTCA-motif	1056	1061	Hormone response element
HvZF-HD2	CGTCA-motif	1308	1313	Hormone response element
HvZF-HD2	CGTCA-motif	1510	1515	Hormone response element
HvZF-HD3	TCA-element	140	149	Hormone response element
HvZF-HD3	ABRE	412	418	Hormone response element
HvZF-HD3	ABRE	413	418	Hormone response element
HvZF-HD3	ABRE	1062	1067	Hormone response element
HvZF-HD3	ABRE	1589	1594	Hormone response element
HvZF-HD3	ABRE	1675	1684	Hormone response element
HvZF-HD3	ABRE	1677	1682	Hormone response element
HvZF-HD3	ABRE	1679	1688	Hormone response element
HvZF-HD3	ABRE	1813	1822	Hormone response element
HvZF-HD3	ABRE	1815	1820	Hormone response element
HvZF-HD3	CGTCA-motif	203	208	Hormone response element
HvZF-HD3	CGTCA-motif	331	336	Hormone response element
HvZF-HD3	CGTCA-motif	1139	1144	Hormone response element
HvZF-HD3	CGTCA-motif	1380	1385	Hormone response element
HvZF-HD3	TGACG-motif	203	208	Hormone response element
HvZF-HD3	TGACG-motif	331	336	Hormone response element
HvZF-HD3	TGACG-motif	1139	1144	Hormone response element
HvZF-HD3	TGACG-motif	1380	1385	Hormone response element
HvZF-HD3	P-box	344	351	Hormone response element
HvZF-HD4	ABRE	976	981	Hormone response element
HvZF-HD4	ABRE	1702	1707	Hormone response element
HvZF-HD4	ABRE	1729	1734	Hormone response element
HvZF-HD4	ABRE	1831	1836	Hormone response element
HvZF-HD4	TGACG-motif	157	162	Hormone response element
HvZF-HD4	TGACG-motif	1804	1809	Hormone response element
HvZF-HD4	CGTCA-motif	157	162	Hormone response element
HvZF-HD4	CGTCA-motif	1804	1809	Hormone response element
HvZF-HD4	P-box	282	289	Hormone response element
HvZF-HD5	AuxRR-core	1871	1878	Hormone response element
HvZF-HD5	TGACG-motif	503	508	Hormone response element
HvZF-HD5	TGACG-motif	668	673	Hormone response element
HvZF-HD5	TGACG-motif	1090	1095	Hormone response element
HvZF-HD5	CGTCA-motif	503	508	Hormone response element
HvZF-HD5	CGTCA-motif	668	673	Hormone response element
HvZF-HD5	CGTCA-motif	1090	1095	Hormone response element
HvZF-HD6	TCA-element	398	407	Hormone response element
HvZF-HD6	ABRE	298	303	Hormone response element
HvZF-HD6	ABRE	535	540	Hormone response element
HvZF-HD6	ABRE	764	769	Hormone response element
HvZF-HD6	ABRE	968	973	Hormone response element
HvZF-HD6	ABRE	1519	1528	Hormone response element
HvZF-HD6	TGACG-motif	296	301	Hormone response element
HvZF-HD6	TGACG-motif	1086	1091	Hormone response element
HvZF-HD6	TGACG-motif	1240	1245	Hormone response element
HvZF-HD6	TGACG-motif	1252	1257	Hormone response element
HvZF-HD6	TGACG-motif	1479	1484	Hormone response element
HvZF-HD6	CGTCA-motif	296	301	Hormone response element
HvZF-HD6	CGTCA-motif	1086	1091	Hormone response element
HvZF-HD6	CGTCA-motif	1240	1245	Hormone response element
HvZF-HD6	CGTCA-motif	1252	1257	Hormone response element
HvZF-HD6	CGTCA-motif	1479	1484	Hormone response element
HvZF-HD6	TGA-box	1086	1094	Hormone response element
HvZF-HD7	TCA-element	1843	1852	Hormone response element
HvZF-HD7	ABRE	854	859	Hormone response element
HvZF-HD7	CGTCA-motif	932	937	Hormone response element
HvZF-HD7	CGTCA-motif	1030	1035	Hormone response element
HvZF-HD7	CGTCA-motif	1063	1068	Hormone response element
HvZF-HD7	TGACG-motif	932	937	Hormone response element
HvZF-HD7	TGACG-motif	1030	1035	Hormone response element
HvZF-HD7	TGACG-motif	1063	1068	Hormone response element
HvZF-HD7	P-box	1847	1854	Hormone response element
HvZF-HD8	ABRE	184	189	Hormone response element
HvZF-HD8	ABRE	534	540	Hormone response element
HvZF-HD8	ABRE	535	540	Hormone response element
HvZF-HD8	ABRE	572	577	Hormone response element
HvZF-HD8	ABRE	1688	1697	Hormone response element
HvZF-HD8	TGACG-motif	475	480	Hormone response element
HvZF-HD8	TGACG-motif	951	956	Hormone response element
HvZF-HD8	TGACG-motif	977	982	Hormone response element
HvZF-HD8	TGACG-motif	1285	1290	Hormone response element
HvZF-HD8	TGACG-motif	1838	1843	Hormone response element
HvZF-HD8	CGTCA-motif	475	480	Hormone response element
HvZF-HD8	CGTCA-motif	951	956	Hormone response element
HvZF-HD8	CGTCA-motif	977	982	Hormone response element
HvZF-HD8	CGTCA-motif	1285	1290	Hormone response element
HvZF-HD8	CGTCA-motif	1838	1843	Hormone response element
HvZF-HD1	G-Box	166	172	Light response element
HvZF-HD1	G-Box	275	281	Light response element
HvZF-HD1	G-Box	1068	1074	Light response element
HvZF-HD1	G-box	166	172	Light response element
HvZF-HD1	G-box	273	281	Light response element
HvZF-HD1	G-box	1816	1822	Light response element
HvZF-HD1	GT1-motif	1399	1405	Light response element
HvZF-HD1	Box 4	6	12	Light response element
HvZF-HD1	Box 4	804	810	Light response element
HvZF-HD1	Box 4	1045	1051	Light response element
HvZF-HD1	ATC-motif	110	119	Light response element
HvZF-HD1	AT1-motif	88	101	Light response element
HvZF-HD1	AE-box	1427	1435	Light response element
HvZF-HD2	G-box	61	70	Light response element
HvZF-HD2	G-box	64	70	Light response element
HvZF-HD2	G-box	354	360	Light response element
HvZF-HD2	G-box	397	403	Light response element
HvZF-HD2	G-box	645	651	Light response element
HvZF-HD2	G-box	905	914	Light response element
HvZF-HD2	G-box	1052	1058	Light response element
HvZF-HD2	G-box	1057	1063	Light response element
HvZF-HD2	G-box	1337	1343	Light response element
HvZF-HD2	G-box	1441	1447	Light response element
HvZF-HD2	G-box	1470	1483	Light response element
HvZF-HD2	G-box	1472	1482	Light response element
HvZF-HD2	G-box	1473	1483.5	Light response element
HvZF-HD2	G-box	1474	1480	Light response element
HvZF-HD2	G-Box	1052	1058	Light response element
HvZF-HD2	G-Box	1337	1343	Light response element
HvZF-HD2	G-Box	1402	1408	Light response element
HvZF-HD2	G-Box	1441	1447	Light response element
HvZF-HD2	G-Box	1472	1482	Light response element
HvZF-HD2	G-Box	1474	1480	Light response element
HvZF-HD2	GT1-motif	410	417	Light response element
HvZF-HD2	MRE	657	664	Light response element
HvZF-HD2	ATC-motif	1577	1585	Light response element
HvZF-HD2	Box 4	107	113	Light response element
HvZF-HD2	Box 4	328	334	Light response element
HvZF-HD2	Box 4	596	602	Light response element
HvZF-HD2	Box 4	614	620	Light response element
HvZF-HD2	Box 4	747	753	Light response element
HvZF-HD2	Box 4	1697	1703	Light response element
HvZF-HD2	Box 4	1738	1744	Light response element
HvZF-HD2	Box 4	1742	1748	Light response element
HvZF-HD2	I-box	1880	1890	Light response element
HvZF-HD2	Box II	1473	1482	Light response element
HvZF-HD2	AE-box	782	790	Light response element
HvZF-HD3	G-Box	412	418	Light response element
HvZF-HD3	G-Box	1589	1595	Light response element
HvZF-HD3	G-box	410	420	Light response element
HvZF-HD3	G-box	412	418	Light response element
HvZF-HD3	G-box	915	921	Light response element
HvZF-HD3	G-box	1062	1068	Light response element
HvZF-HD3	G-box	1677	1683	Light response element
HvZF-HD3	G-box	1814	1824.5	Light response element
HvZF-HD3	G-box	1815	1821	Light response element
HvZF-HD3	GT1-motif	275	282	Light response element
HvZF-HD3	GT1-motif	276	282	Light response element
HvZF-HD3	GT1-motif	583	589	Light response element
HvZF-HD3	GT1-motif	1438	1445	Light response element
HvZF-HD3	GT1-motif	1439	1445	Light response element
HvZF-HD3	3-AF1 binding site	230	240	Light response element
HvZF-HD3	MRE	268	275	Light response element
HvZF-HD3	MRE	992	999	Light response element
HvZF-HD3	Box 4	1490	1496	Light response element
HvZF-HD3	GATA-motif	1690	1697	Light response element
HvZF-HD3	Box II	410	419	Light response element
HvZF-HD3	TCT-motif	441	447	Light response element
HvZF-HD3	I-box	925	934	Light response element
HvZF-HD4	G-Box	1729	1735	Light response element
HvZF-HD4	G-box	976	982	Light response element
HvZF-HD4	G-box	1066	1072	Light response element
HvZF-HD4	G-box	1452	1458	Light response element
HvZF-HD4	G-box	1701	1707	Light response element
HvZF-HD4	G-box	1831	1837	Light response element
HvZF-HD4	GT1-motif	9	16	Light response element
HvZF-HD4	GT1-motif	10	16	Light response element
HvZF-HD4	GT1-motif	431	437	Light response element
HvZF-HD4	Box 4	559	565	Light response element
HvZF-HD4	Box 4	1331	1337	Light response element
HvZF-HD4	Gap-box	447	456.5	Light response element
HvZF-HD4	TCCC-motif	1909	1916	Light response element
HvZF-HD4	TCCC-motif	1921	1928	Light response element
HvZF-HD4	TCCC-motif	1927	1934	Light response element
HvZF-HD4	TCCC-motif	1933	1940	Light response element
HvZF-HD4	TCCC-motif	1985	1992	Light response element
HvZF-HD4	GA-motif	415	423	Light response element
HvZF-HD4	GATA-motif	1033	1040	Light response element
HvZF-HD5	MRE	993	1000	Light response element
HvZF-HD5	AE-box	1074	1082	Light response element
HvZF-HD6	G-Box	763	769	Light response element
HvZF-HD6	G-Box	967	973	Light response element
HvZF-HD6	G-box	297	303	Light response element
HvZF-HD6	G-box	535	541	Light response element
HvZF-HD6	G-box	804	810	Light response element
HvZF-HD6	GT1-motif	12	18	Light response element
HvZF-HD6	GT1-motif	565	571	Light response element
HvZF-HD6	GT1-motif	1714	1721	Light response element
HvZF-HD6	GT1-motif	1715	1721	Light response element
HvZF-HD6	Box 4	85	91	Light response element
HvZF-HD6	TCT-motif	67	73	Light response element
HvZF-HD6	TCT-motif	1090	1096	Light response element
HvZF-HD6	GTGGC-motif	1686	1696	Light response element
HvZF-HD7	ACE	112	121	Light response element
HvZF-HD7	G-box	854	860	Light response element
HvZF-HD7	Box 4	1452	1458	Light response element
HvZF-HD7	Box 4	1548	1554	Light response element
HvZF-HD7	TCCC-motif	1728	1735	Light response element
HvZF-HD7	TCT-motif	898	904	Light response element
HvZF-HD8	G-box	183	191	Light response element
HvZF-HD8	G-box	184	190	Light response element
HvZF-HD8	G-box	266	272	Light response element
HvZF-HD8	G-box	534	540	Light response element
HvZF-HD8	G-box	572	578	Light response element
HvZF-HD8	G-box	961	970	Light response element
HvZF-HD8	G-Box	534	540	Light response element
HvZF-HD8	Sp1	246	252	Light response element
HvZF-HD8	Sp1	389	395	Light response element
HvZF-HD8	Sp1	393	399	Light response element
HvZF-HD8	Sp1	611	617	Light response element
HvZF-HD8	Sp1	1592	1598	Light response element
HvZF-HD8	Sp1	1597	1603	Light response element
HvZF-HD8	GT1-motif	1908	1914	Light response element
HvZF-HD8	I-box	351	359	Light response element
HvZF-HD8	LAMP-element	331	339	Light response element
HvZF-HD1	MBS	487	493	Stress response element
HvZF-HD1	MBS	675	681	Stress response element
HvZF-HD1	MBS	702	708	Stress response element
HvZF-HD1	MBS	756	762	Stress response element
HvZF-HD1	MBS	782	788	Stress response element
HvZF-HD2	LTR	983	989	Stress response element
HvZF-HD2	ARE	1664	1670	Stress response element
HvZF-HD2	GC-motif	1155	1161	Stress response element
HvZF-HD3	LTR	1091	1097	Stress response element
HvZF-HD3	LTR	1501	1507	Stress response element
HvZF-HD3	ARE	285	291	Stress response element
HvZF-HD3	ARE	590	596	Stress response element
HvZF-HD3	ARE	802	808	Stress response element
HvZF-HD3	ARE	1579	1585	Stress response element
HvZF-HD3	ARE	1850	1856	Stress response element
HvZF-HD4	ARE	1183	1189	Stress response element
HvZF-HD5	ARE	384	390	Stress response element
HvZF-HD5	ARE	1250	1256	Stress response element
HvZF-HD6	TC-rich repeats	63	73	Stress response element
HvZF-HD6	ARE	1854	1860	Stress response element
HvZF-HD6	MBS	1633	1639	Stress response element
HvZF-HD7	ARE	1145	1151	Stress response element
HvZF-HD7	GC-motif	460	466	Stress response element
HvZF-HD8	LTR	231	237	Stress response element
HvZF-HD8	LTR	541	547	Stress response element
HvZF-HD8	LTR	783	789	Stress response element
HvZF-HD8	LTR	1083	1089	Stress response element
HvZF-HD8	LTR	1366	1372	Stress response element
HvZF-HD8	ARE	35	41	Stress response element
HvZF-HD8	ARE	538	544	Stress response element
HvZF-HD8	GC-motif	171	177	Stress response element
