# Supplementary material for: Systematic Analysis of Zinc Finger-Homeodomain Transcription Factors (ZF-HDs) in Barley (Hordeum vulgare L.)
Source: Genes (Basel). 2024 May 1;15(5):578. doi: 10.3390/genes15050578 (PMC11120690; doi:10.3390/genes15050578)
Supplement: Supplementary file 1 [file genes-15-00578-s001.zip › Table S5.xlsx]

## Sheet: Sheet1
Table S5. The expression levels of HvZF-HD genes in different tissues of barley.
Gene Name	Caryopsis (15 dpa)	Caryopsis (5 dpa)	Germinating embryo	Inflorescence (1 cm)	Inflorescence (5 mm)	Internode	Root (seedling)	Shoot (seedling)
HvZF-HD1	0	0	1	0.6	0.1	0	0.1	0
HvZF-HD2	0.7	0.4	3	31	15	0.2	1	8
HvZF-HD3	0	0	0	0	0	0	0	0
HvZF-HD4	0.5	0	4	2	2	0	0.8	0
HvZF-HD5	0.2	0.6	4	9	4	0.1	0.4	4
HvZF-HD6	5	14	9	0.1	0.2	164	9	26
HvZF-HD7	3	2	2	6	5	0.4	1	1
HvZF-HD8	2	0.7	2	14	16	0	2	0.8
