# Supplementary material for: Systematic Analysis of Zinc Finger-Homeodomain Transcription Factors (ZF-HDs) in Barley (Hordeum vulgare L.)
Source: Genes (Basel). 2024 May 1;15(5):578. doi: 10.3390/genes15050578 (PMC11120690; doi:10.3390/genes15050578)
Supplement: Supplementary file 1 [file genes-15-00578-s001.zip › Table S1.xlsx]

## Sheet: Sheet1
Table S1. Real-time PCR primers of HvZF-HDs and HvActin genes.
Gene Name	Forward Primer Sequence (５'-３')	Reverse Primer Sequence (５'-３')
HvZF-HD1	GGAGCAGAGGGAGCAGAT	CCTCTTGTGGTGCTTGTTGT
HvZF-HD2	ACAACCATAAGCACCAGCTC	AGTCGTCGTCCGTATCGTC
HvZF-HD4	GTCACCAGGCAGGTGTTC	CACCTCCACCTCCACCTC
HvZF-HD5	TGTTCATCATCATCCATCCA	CATTGGGATCGGGAACTC
HvZF-HD6	AGGTGGTGCACTACAAGGAG	AGGTGTCGGAGGAGCAGT
HvZF-HD7	AGGGCGTCTTCAAGGTATG	GGTACCGTTCATGTTGAAGC
HvZF-HD8	GACTTCGACGACCACGAC	ACCACCAGGAGGCTTGTT
HvActin	GGTCCATCCTAGCCTCACTC	GATAACAGCAGTGGAGCGCT
